# Supplementary material for: Provision of knee bracing for knee osteoarthritis (PROP OA): multicentre, parallel group, superiority, statistician blinded, randomised controlled trial
Source: BMJ. 2026 Jan 26;392:e086005. doi: 10.1136/bmj-2025-086005 (PMC12829467; doi:10.1136/bmj-2025-086005)
Supplement: Supplementary file 4 — Web appendix 4: Statistical code used for analyses (text format) [file holm086005.ww4.txt]

**************************
***CONSORT flow diagram***
**************************

*********************************************************************************************************
***Use the datafiles and analysis code below to reproduce Figure 1 (CONSORT flow diagram) and eTable7****
*********************************************************************************************************

*************
**Datafiles***
*************

1) Telephone eligibility duplicates.dta

2) CONSORT flow diagram.dta

********************
***Analysis code****
********************

***********************************************************************************
***Analysis required to complete the first two boxes on the CONSORT flow diagram***
***********************************************************************************

***Number of unique people that phoned the research centre to enquire about the study

***Apply code to datafile: Telephone eligibility duplicates.dta 

quietly: sum N_participants
display r(max)

***Number of participants completing the full eligibility screen

***Apply code to datafile: CONSORT flow diagram.dta

quietly: sum Plink
display r(N)

*******************************************************************
***Generating the remaining numbers for the CONSORT flow diagram***
*******************************************************************

***Apply code to datafile: CONSORT flow diagram.dta

dtable i.TS_elig, nformat(%5.0f)
dtable i.TS_elig if TS_elig > 1, nformat(%5.0f)

dtable i.CE_elig if CE_elig != ., nformat(%5.0f)
dtable i.CE_elig if CE_elig > 1 & CE_elig != . , nformat(%5.0f)

dtable i.IT_attend,  nformat(%5.0f)

dtable i.Treat if Treat !=.,  nformat(%5.0f)

bysort Treat: tab Withdrawal_reason Withdrawal_time  

bysort Treat: tab1 M3_returned M3_analysed M6_returned M6_analysed M12_returned M12_analysed M6_Source


*********************************
***Participant characteristics***
*********************************

*********************************************************************************************************************************************
***Use the datafile and analysis code below to reproduce the analysis in eTable11, eTable6, Table 1, Table 2, eTable8, eTable9 and eTable10***
*********************************************************************************************************************************************

*************
**Datafile***
*************

Participant characteristics.dta

********************
***Analysis code****
********************

*********************************
***Participant characteristics***
*********************************

**********************************
***Telephone eligibility screen***
**********************************

dtable Age i.Sex IndexofMultipleDeprivationRank i.IMD_quintiles, nformat(%5.0f)

dtable, continuous(IndexofMultipleDeprivationRank, statistics(q2 iqi)) define(iqi = q1 q3) sformat("[%s]" iqi) nformat(%5.0f)

**************************************
***Attended the clinical assessment***
**************************************

dtable Age i.Sex IndexofMultipleDeprivationRank i.IMD_quintiles if CE_elig !=., nformat(%5.0f)

dtable if CE_elig !=., continuous(IndexofMultipleDeprivationRank, statistics(q2 iqi)) define(iqi = q1 q3) sformat("[%s]" iqi) nformat(%5.0f)

*****************************************
***Eligible at the clinical assessment***
*****************************************

dtable Age i.Sex IndexofMultipleDeprivationRank i.IMD_quintiles i.CEA_B9 if CE_elig == 1, nformat(%5.0f)

dtable if CE_elig == 1, continuous(IndexofMultipleDeprivationRank, statistics(q2 iqi)) define(iqi = q1 q3) sformat("[%s]" iqi) nformat(%5.0f)

****************************************
**Attended the initial treatment visit**
****************************************

dtable Age i.Sex IndexofMultipleDeprivationRank i.IMD_quintiles i.CEA_B9 i.ITS_A1 i.ITS_A5 if IT_attend == 1, nformat(%5.0f)

dtable if IT_attend == 1, continuous(IndexofMultipleDeprivationRank, statistics(q2 iqi)) define(iqi = q1 q3) sformat("[%s]" iqi) nformat(%5.0f)

**************
**Randomised**
**************

***Generalisability table

dtable Age i.Sex IndexofMultipleDeprivationRank i.IMD_quintiles i.CEA_B9 i.ITS_A1 i.ITS_A5 if Treat !=. , nformat(%5.0f)

dtable if Treat !=., continuous(IndexofMultipleDeprivationRank, statistics(q2 iqi)) define(iqi = q1 q3) sformat("[%s]" iqi) nformat(%5.0f)

***Recruitment method table
***Note there are three people in the table that have a recruitment route of physiotherapy services. We did not use this rectruiment method in the trial, so we are treating this as missing data

mvdecode TS_A1a, mv(-9, 1)

dtable i.TS_A1a if Treat !=. , nformat(%5.2f)

***Note that in the tables in the paper, the categories of web advertisement and the study website have been combined due to difficulties in participants reporting which website they had visited

dtable i.Z_TS_A1b_socialmedia i.Z_TS_A1b_advertweb i.Z_TS_A1b_radio i.Z_TS_A1b_bus i.Z_TS_A1b_poster i.Z_TS_A1b_newspaper i.Z_TS_A1b_studyweb i.Z_TS_A1b_wordmouth i.Z_TS_A1b_evergreen if Treat !=. & TS_A1a == 4 , nformat(%5.0f)

***Table in the main body of the paper

***Categorical variables (reported to 0 decimal places)

dtable i.Sex i.BL_D3 i.BL_D4 i.BL_D15 i.IMD_quintiles i.BL_C6 i.BL_LR_knee i.BL_upperlimb i.BL_lowerlimb_exknee i.BL_manwp i.BL_C7 i.BL_C8_Sight i.BL_C8_COPD i.BL_C8_Cancer i.BL_C8_Hearing i.BL_C8_Diabetes i.BL_C8_Heart i.BL_C8_HBP i.BL_C8_Kidney  i.BL_C8_MentalHealth i.BL_C8_Neurology i.BL_C8_Stroke i.BL_C9 i.BL_BMI_tri i.TS_B20_site i.ITS_A5 i.BL_knee_buckle  i.KL_max if Treat !=. ,  nformat(%5.2f)

tab BL_D3 BL_D3_Other_Txt if Treat !=.

***Continuous variables requiring mean and standard deviation (reported to 0 decimal places)

dtable if Treat !=., continuous(Age IndexofMultipleDeprivationRank BL_IPAQ_cont, statistics(mean sd)) nformat(%5.0f)

***Continuous variables requiring mean and standard deviation (reported to 1 decimal place)

dtable if Treat !=., continuous(BL_BMI BL_HADA BL_HADD BL_KOOS5 BL_KOOS_pain BL_KOOS_sympt BL_KOOS_ADL BL_KOOS_sport BL_KOOS_QoL BL_KOOS4 BL_WOMAC_pain BL_WOMAC_stiff BL_WOMAC_func BL_A2 BL_ICOAP_constant BL_ICOAP_intermittent BL_ICOAP_total BL_ASE8, statistics(mean sd)) nformat(%5.1f)

***Continuous variables also requiring median and IQR

dtable if Treat !=., continuous(IndexofMultipleDeprivationRank BL_BMI BL_HADA BL_HADD BL_KOOS_ADL BL_KOOS_sport BL_WOMAC_func BL_ICOAP_constant BL_IPAQ_cont, statistics(q2 iqi)) define(iqi = q1 q3) sformat("[%s]" iqi) nformat(%5.1f)

**Additional characteristics of the knee problem

dtable i.BL_A1 if Treat !=. , nformat(%5.0f)

dtable i.BL_A56 if Treat !=. , nformat(%5.0f)

dtable i.BL_A57 i.BL_A58 i.Z_BL_A59_Walk i.Z_BL_A59_Stairs i.Z_BL_A59_Twist i.Z_BL_A59_Other i.Z_BL_A59_Unsure if Treat !=. & BL_A56 == 1, nformat(%5.0f)

tab Z_BL_A59_Other_txt if Treat !=. & BL_A56 == 1

groups Z_BL_A59_Walk Z_BL_A59_Stairs Z_BL_A59_Twist Z_BL_A59_Other Z_BL_A59_Unsure 

*****************
***AIE arm only**
*****************

***Run the tables above but change the "if Treat" code to "if Treat == 1"

***************
***AIE+B arm***
***************

***Run the tables above but change the "if Treat" code to "if Treat == 2"

***************************************************
***Recruitment method (GP letter or consultation)**
***************************************************

***Run the tables above but change the "if Treat" code to "if Treat != . & (TS_A1a == 2 | TS_A1a == 3)"

***************************************
***Recruitment method (advertisement)**
***************************************

***Run the tables above but change the "if Treat" code to "if Treat != . & TS_A1a == 4"

*******************************
***3-month loss to follow-up***
*******************************

***Run the tables above but change the "if Treat" code to "if Treat != . & M3_returned == 1"

***Run the tables above but change the "if Treat" code to "if Treat != . & M3_returned == ."

*******************************
***6-month loss to follow-up***
*******************************

***Run the tables above but change the "if Treat" code to "if Treat != . & M6_returned == 1"

***Run the tables above but change the "if Treat" code to "if Treat != . & M6_returned == ."

*******************************
***12-month loss to follow-up**
*******************************

***Run the tables above but change the "if Treat" code to "if Treat != . & M12_returned == 1"

***Run the tables above but change the "if Treat" code to "if Treat != . & M12_returned == ."

***********************************************************************
***Clinical effectiveness analysis - analysis on data in LONG format***
***********************************************************************

***********************************************************************************************************************************************************************************************************************
***Use the datafile and analysis code below to reproduce the analysis in Table 3 (only for the descriptive data and analysis in Table 3 that is based on longitudinal mixed models), Table 4, eTable25 and eTable28****
***********************************************************************************************************************************************************************************************************************

*************
**Datafile***
*************

1) 466_LONG_non_imputed_variables.dta

********************
***Analysis code****
********************

*****************************************************
**Specifying the file for the analysis to be run on**
*****************************************************

**use "466_LONG_non_imputed_variables.dta", replace

***Descriptive statistics: follow-up outcomes: means and standard deviations (continuous outcomes)

foreach i of numlist 1 2 { 
dtable M_KOOS5 M_KOOS_pain M_KOOS_sympt M_KOOS_ADL M_KOOS_sport M_KOOS_QoL M_A2 M_ICOAP_constant M_ICOAP_intermittent M_ICOAP_total M_IPAQ_cont M_ASE8 M_KOOS4 M_WOMAC_pain M_WOMAC_stiff M_WOMAC_func if Treat == `i', by (Time) nformat(%5.1f)
}

*****Descriptive statistics: follow-up outcomes: medians and interquartile ranges for outcomes that are skewed

foreach i of numlist 1 2 { 
dtable if Treat == `i', continuous(M_KOOS_ADL M_KOOS_sport M_ICOAP_constant M_ICOAP_intermittent M_ICOAP_total M_IPAQ_cont M_WOMAC_pain M_WOMAC_func, statistics(q2 iqi)) define(iqi = q1 q3) sformat("[%s]" iqi) nformat(%5.1f) by(Time)
}

***Descriptive statistics: follow-up outcomes: number and percentage (categorical outcomes)

foreach i of numlist 1 2 { 
dtable i.M_knee_buckle i.M_OMERACT_OARSI if Treat == `i', by (Time) nformat(%5.0f)
}


***Mixed effect models (these are random intercept models as there is no "Time" variable after the Study_ID variable)

*****************************
***KOOS5 at each time point**
*****************************

***Checking the distribution of the outcome at each time-point

hist M_KOOS5, by(Time)

foreach i of numlist 3 6 12 { 
gladder M_KOOS5 if Time == `i', name(T`i', replace)
}

foreach i of numlist 3 6 12 { 
qladder M_KOOS5 if Time == `i', name(T`i', replace)
}

***Fitting the model: All model assumptions met apart from a 0 correlation between the residuals and the random intercept, hence use of unstructured covariance matrix and robust standard errors

foreach var in M3_effect M6_effect M12_effect {
	mixed M_KOOS5 BL_KOOS5 i.TS_B20_site i.ITS_A5 BL_knee_buckle Age Sex BL_HADA BL_HADD i.Treat i.`var' i.Treat#i.`var'|| Study_ID:, residuals(independent, by(`var')) cov(unstructured) mle vce(robust)
}

**Testing model fit (the first scatter plot is separate as it depends on the outcome of interest, whereas the other aspects of testing model fit do not depend on the outcome of interest)

predict Resid, residuals
predict BULP_int, reffects

scatter BULP_int BL_KOOS5

**do "Model fit - longitudinal models.do"  
**At this stage, the code in the following "do" file was run: "Model fit - longitudinal models.do". The content of this do file is given at the end of the statistical code. It is in a separate file as it is run several times within this analysis code. It is referred to as: **do "Model fit - longitudinal models.do" in the code below  

drop Resid BULP_int
graph drop _all

***************************************
***KOOS - pain at each time point******
***************************************

***Checking the distribution of the outcome at each time-point

hist M_KOOS_pain, by(Time)

foreach i of numlist 3 6 12 { 
gladder M_KOOS_pain if Time == `i', name(T`i', replace)
}

foreach i of numlist 3 6 12 { 
qladder M_KOOS_pain if Time == `i', name(T`i', replace)
}

***Fitting the model: All model assumptions met apart from a 0 correlation between the residuals and the random intercept, hence use of unstructured covariance matrix and robust standard errors

foreach var in M3_effect M6_effect M12_effect {
	mixed M_KOOS_pain BL_KOOS_pain i.TS_B20_site i.ITS_A5 BL_knee_buckle Age Sex BL_HADA BL_HADD i.Treat i.`var' i.Treat#i.`var'|| Study_ID:, residuals(independent, by(`var')) cov(unstructured) mle vce(robust)
}

**Testing model fit (the first scatter plot is separate as it depends on the outcome of interest, whereas the other aspects of testing model fit do not depend on the outcome of interest)

predict Resid, residuals
predict BULP_int, reffects

scatter BULP_int BL_KOOS_pain

**do "Model fit - longitudinal models.do"

drop Resid BULP_int
graph drop _all

***************************************
***KOOS - symptoms at each time point**
***************************************

***Checking the distribution of the outcome at each time-point (note that the "gap" in the histogram is caused by a small number of people that have had item-level missing values imputed by the mean value as per the scoring instructions for the tool)

hist M_KOOS_sympt, by(Time)

foreach i of numlist 3 6 12 { 
gladder M_KOOS_sympt if Time == `i', name(T`i', replace)
}

foreach i of numlist 3 6 12 { 
qladder M_KOOS_sympt if Time == `i', name(T`i', replace)
}

***Fitting the model: All model assumptions met apart from a 0 correlation between the residuals and the random intercept, hence use of unstructured covariance matrix and robust standard errors

foreach var in M3_effect M6_effect M12_effect {
	mixed M_KOOS_sympt BL_KOOS_sympt i.TS_B20_site i.ITS_A5 BL_knee_buckle Age Sex BL_HADA BL_HADD i.Treat i.`var' i.Treat#i.`var'|| Study_ID:, residuals(independent, by(`var')) cov(unstructured) mle vce(robust)
}

**Testing model fit (the first scatter plot is separate as it depends on the outcome of interest, whereas the other aspects of testing model fit do not depend on the outcome of interest)

predict Resid, residuals
predict BULP_int, reffects

scatter BULP_int BL_KOOS_sympt

**do "Model fit - longitudinal models.do"

drop Resid BULP_int
graph drop _all


***************************************
***KOOS - ADL at each time point*******
***************************************

***Checking the distribution of the outcome at each time-point

hist M_KOOS_ADL, by(Time)

foreach i of numlist 3 6 12 { 
gladder M_KOOS_ADL if Time == `i', name(T`i', replace)
}

foreach i of numlist 3 6 12 { 
qladder M_KOOS_ADL if Time == `i', name(T`i', replace)
}

***Fitting the model: Although the outcome is not normally distributed, the residuals are, so that is OK. All model assumptions met apart from a 0 correlation between the residuals and the random intercept, hence use of unstructured covariance matrix and robust standard errors

foreach var in M3_effect M6_effect M12_effect {
	mixed M_KOOS_ADL BL_KOOS_ADL i.TS_B20_site i.ITS_A5 BL_knee_buckle Age Sex BL_HADA BL_HADD i.Treat i.`var' i.Treat#i.`var'|| Study_ID:, residuals(independent, by(`var')) cov(unstructured) mle vce(robust)
}

**Testing model fit (the first scatter plot is separate as it depends on the outcome of interest, whereas the other aspects of testing model fit do not depend on the outcome of interest)

predict Resid, residuals
predict BULP_int, reffects

scatter BULP_int BL_KOOS_ADL

**do "Model fit - longitudinal models.do"

drop Resid BULP_int
graph drop _all

***************************************
***KOOS - sport at each time point*****
***************************************

***Checking the distribution of the outcome at each time-point

hist M_KOOS_sport, by(Time)

foreach i of numlist 3 6 12 { 
gladder M_KOOS_sport if Time == `i', name(T`i', replace)
}

foreach i of numlist 3 6 12 { 
qladder M_KOOS_sport if Time == `i', name(T`i', replace)
}

***Fitting the model: Although the outcome is not entirely normally distributed, the residuals are, so that is OK. All model assumptions met apart from a 0 correlation between the residuals and the random intercept, hence use of unstructured covariance matrix and robust standard errors

foreach var in M3_effect M6_effect M12_effect {
	mixed M_KOOS_sport BL_KOOS_sport i.TS_B20_site i.ITS_A5 BL_knee_buckle Age Sex BL_HADA BL_HADD i.Treat i.`var' i.Treat#i.`var'|| Study_ID:, residuals(independent, by(`var')) cov(unstructured) mle vce(robust)
}

**Testing model fit (the first scatter plot is separate as it depends on the outcome of interest, whereas the other aspects of testing model fit do not depend on the outcome of interest)

predict Resid, residuals
predict BULP_int, reffects

scatter BULP_int BL_KOOS_sport

**do "Model fit - longitudinal models.do"

drop Resid BULP_int
graph drop _all

***************************************
***KOOS - QoL at each time point*******
***************************************

***Checking the distribution of the outcome at each time-point

hist M_KOOS_QoL, by(Time)

foreach i of numlist 3 6 12 { 
gladder M_KOOS_QoL if Time == `i', name(T`i', replace)
}

foreach i of numlist 3 6 12 { 
qladder M_KOOS_QoL if Time == `i', name(T`i', replace)
}

***Fitting the model: All model assumptions met apart from a 0 correlation between the residuals and the random intercept, hence use of unstructured covariance matrix and robust standard errors

foreach var in M3_effect M6_effect M12_effect {
	mixed M_KOOS_QoL BL_KOOS_QoL i.TS_B20_site i.ITS_A5 BL_knee_buckle Age Sex BL_HADA BL_HADD i.Treat i.`var' i.Treat#i.`var'|| Study_ID:, residuals(independent, by(`var')) cov(unstructured) mle vce(robust)
}

**Testing model fit (the first scatter plot is separate as it depends on the outcome of interest, whereas the other aspects of testing model fit do not depend on the outcome of interest)

predict Resid, residuals
predict BULP_int, reffects

scatter BULP_int BL_KOOS_QoL

**do "Model fit - longitudinal models.do"

drop Resid BULP_int
graph drop _all


********************************
***Pain NRS at each time point**
********************************

hist M_A2, by(Time)

foreach i of numlist 3 6 12 { 
gladder M_A2 if Time == `i', name(T`i', replace)
}

foreach i of numlist 3 6 12 { 
qladder M_A2 if Time == `i', name(T`i', replace)
}

***Fitting the model: All model assumptions met apart from a 0 correlation between the residuals and the random intercept, hence use of unstructured covariance matrix and robust standard errors

foreach var in M3_effect M6_effect M12_effect {
	mixed M_A2 BL_A2 i.TS_B20_site i.ITS_A5 BL_knee_buckle Age Sex BL_HADA BL_HADD i.Treat i.`var' i.Treat#i.`var'|| Study_ID:, residuals(independent, by(`var')) cov(unstructured) mle vce(robust)
}

**Testing model fit (the first scatter plot is separate as it depends on the outcome of interest, whereas the other aspects of testing model fit do not depend on the outcome of interest)

predict Resid, residuals
predict BULP_int, reffects

scatter BULP_int BL_A2

**do "Model fit - longitudinal models.do"

drop Resid BULP_int
graph drop _all


******************************************
***ICOAP - constant pain each time point**
******************************************

hist M_ICOAP_constant, by(Time)

foreach i of numlist 3 6 12 { 
gladder M_ICOAP_constant if Time == `i', name(T`i', replace)
}

foreach i of numlist 3 6 12 { 
qladder M_ICOAP_constant if Time == `i', name(T`i', replace)
}

***Fitting the model: Although the outcome is not normally distributed, the residuals are, so that is OK. All model assumptions met apart from a 0 correlation between the residuals and the random intercept, hence use of unstructured covariance matrix and robust standard errors

foreach var in M3_effect M6_effect M12_effect {
	mixed M_ICOAP_constant BL_ICOAP_constant i.TS_B20_site i.ITS_A5 BL_knee_buckle Age Sex BL_HADA BL_HADD i.Treat i.`var' i.Treat#i.`var'|| Study_ID:, residuals(independent, by(`var')) cov(unstructured) mle vce(robust)
}

**Testing model fit (the first scatter plot is separate as it depends on the outcome of interest, whereas the other aspects of testing model fit do not depend on the outcome of interest)

predict Resid, residuals
predict BULP_int, reffects

scatter BULP_int BL_ICOAP_constant

**do "Model fit - longitudinal models.do"

drop Resid BULP_int
graph drop _all

**********************************************
***ICOAP - intermittent pain each time point**
**********************************************

hist M_ICOAP_intermittent, by(Time)

foreach i of numlist 3 6 12 { 
gladder M_ICOAP_intermittent if Time == `i', name(T`i', replace)
}

foreach i of numlist 3 6 12 { 
qladder M_ICOAP_intermittent if Time == `i', name(T`i', replace)
}

***Fitting the model: Although the outcome is not entirely normally distributed, the residuals are, so that is OK. All model assumptions met apart from a 0 correlation between the residuals and the random intercept, hence use of unstructured covariance matrix and robust standard errors

foreach var in M3_effect M6_effect M12_effect {
	mixed M_ICOAP_intermittent BL_ICOAP_intermittent i.TS_B20_site i.ITS_A5 BL_knee_buckle Age Sex BL_HADA BL_HADD i.Treat i.`var' i.Treat#i.`var'|| Study_ID:, residuals(independent, by(`var')) cov(unstructured) mle vce(robust)
}

**Testing model fit (the first scatter plot is separate as it depends on the outcome of interest, whereas the other aspects of testing model fit do not depend on the outcome of interest)

predict Resid, residuals
predict BULP_int, reffects

scatter BULP_int BL_ICOAP_intermittent

**do "Model fit - longitudinal models.do"

drop Resid BULP_int
graph drop _all

******************************************
***ICOAP - total pain at each time point**
******************************************

hist M_ICOAP_total, by(Time)

foreach i of numlist 3 6 12 { 
gladder M_ICOAP_total if Time == `i', name(T`i', replace)
}

foreach i of numlist 3 6 12 { 
qladder M_ICOAP_total if Time == `i', name(T`i', replace)
}

***Fitting the model: Although the outcome is not entirely normally distributed, the residuals are, so that is OK. All model assumptions met apart from a 0 correlation between the residuals and the random intercept, hence use of unstructured covariance matrix and robust standard errors

foreach var in M3_effect M6_effect M12_effect {
	mixed M_ICOAP_total BL_ICOAP_total i.TS_B20_site i.ITS_A5 BL_knee_buckle Age Sex BL_HADA BL_HADD i.Treat i.`var' i.Treat#i.`var'|| Study_ID:, residuals(independent, by(`var')) cov(unstructured) mle vce(robust)
}

**Testing model fit (the first scatter plot is separate as it depends on the outcome of interest, whereas the other aspects of testing model fit do not depend on the outcome of interest)

predict Resid, residuals
predict BULP_int, reffects

scatter BULP_int BL_ICOAP_total

**do "Model fit - longitudinal models.do"

drop Resid BULP_int
graph drop _all

*************************************
**Knee buckling at each time point***
*************************************

***WARNING: note that this is now a mixed effects logit model as the outcome has changed to be a binary outcome
***Note that it is not possible to estimate separate residuals for each time-point in a logit model, therefore this line of code "residuals(independent, by(`var')" was dropped compared to the linear model

****Note that baseline knee buckling is already in the model as it's a stratifying factor in the randomisation 

****Fitting the model: All model assumptions satisfied 

foreach var in M3_effect M6_effect M12_effect {
	melogit M_knee_buckle i.TS_B20_site i.ITS_A5 BL_knee_buckle Age Sex BL_HADA BL_HADD i.Treat i.`var' i.Treat#i.`var' || Study_ID:, cov(unstructured) vce(robust) or
}

predict Resid, deviance
predict Pred, eta

scatter Resid Study_ID

foreach var in TS_B20_site ITS_A5 BL_knee_buckle Age Sex BL_HADA BL_HADD Treat {
scatter Pred `var', name(`var', replace)
}

graph combine TS_B20_site ITS_A5 BL_knee_buckle Age Sex BL_HADA BL_HADD Treat, name(Modelfit_1)

drop Resid Pred

graph drop _all


*******************************************************
**OMERACT-OARSI responder criteria at each time point**
*******************************************************

***WARNING: note that this is now a mixed effects logit model as the outcome has changed to be a binary outcome
***Note that it is not possible to estimate separate residuals for each time-point in a logit model, therefore this line of code "residuals(independent, by(`var')" was dropped compared to the linear model
***Note that the OARSI responder criteria does not have a value at baseline as it is already a change score as an outcome 

****Fitting the model: All model assumptions satisfied 

foreach var in M3_effect M6_effect M12_effect {
	melogit M_OMERACT_OARSI i.TS_B20_site i.ITS_A5 BL_knee_buckle Age Sex BL_HADA BL_HADD i.Treat i.`var' i.Treat#i.`var' || Study_ID:, cov(unstructured) vce(robust) or
}

predict Resid, deviance
predict Pred, eta

scatter Resid Study_ID

foreach var in TS_B20_site ITS_A5 BL_knee_buckle Age Sex BL_HADA BL_HADD Treat {
scatter Pred `var', name(`var', replace)
}

graph combine TS_B20_site ITS_A5 BL_knee_buckle Age Sex BL_HADA BL_HADD Treat, name(Modelfit_1)

drop Resid Pred

graph drop _all


************************************************
***IPAQ - physical activity at each time point**
************************************************

hist M_IPAQ_cont, by(Time)

foreach i of numlist 3 6 12 { 
gladder M_IPAQ_cont if Time == `i', name(T`i', replace)
}

foreach i of numlist 3 6 12 { 
qladder M_IPAQ_cont if Time == `i', name(T`i', replace)
}

***Fitting the model: Although the outcome is not normally distributed, the residuals are, so that is OK. All model assumptions met apart from a 0 correlation between the residuals and the random intercept, hence use of unstructured covariance matrix and robust standard errors

foreach var in M3_effect M6_effect M12_effect {
	mixed M_IPAQ_cont BL_IPAQ_cont i.TS_B20_site i.ITS_A5 BL_knee_buckle Age Sex BL_HADA BL_HADD i.Treat i.`var' i.Treat#i.`var'|| Study_ID:, residuals(independent, by(`var')) cov(unstructured) mle vce(robust)
}

**Testing model fit (the first scatter plot is separate as it depends on the outcome of interest, whereas the other aspects of testing model fit do not depend on the outcome of interest)

predict Resid, residuals
predict BULP_int, reffects

scatter BULP_int BL_IPAQ_cont

**do "Model fit - longitudinal models.do"

drop Resid BULP_int
graph drop _all

*****************************************************
***ASE - arthritis self-efficacy at each time point**
*****************************************************

hist M_ASE8, by(Time)

foreach i of numlist 3 6 12 { 
gladder M_ASE8 if Time == `i', name(T`i', replace)
}

foreach i of numlist 3 6 12 { 
qladder M_ASE8 if Time == `i', name(T`i', replace)
}

***Fitting the model: All model assumptions met apart from a 0 correlation between the residuals and the random intercept, hence use of unstructured covariance matrix and robust standard errors

foreach var in M3_effect M6_effect M12_effect {
	mixed M_ASE8 BL_ASE8 i.TS_B20_site i.ITS_A5 BL_knee_buckle Age Sex BL_HADA BL_HADD i.Treat i.`var' i.Treat#i.`var'|| Study_ID:, residuals(independent, by(`var')) cov(unstructured) mle vce(robust)
}

**Testing model fit (the first scatter plot is separate as it depends on the outcome of interest, whereas the other aspects of testing model fit do not depend on the outcome of interest)

predict Resid, residuals
predict BULP_int, reffects

scatter BULP_int BL_ASE8

**do "Model fit - longitudinal models.do"

drop Resid BULP_int
graph drop _all


***************************************
***KOOS4 - at each time point**********
***************************************

hist M_KOOS4, by(Time)

foreach i of numlist 3 6 12 { 
gladder M_KOOS4 if Time == `i', name(T`i', replace)
}

foreach i of numlist 3 6 12 { 
qladder M_KOOS4 if Time == `i', name(T`i', replace)
}

***Fitting the model: All model assumptions met apart from a 0 correlation between the residuals and the random intercept, hence use of unstructured covariance matrix and robust standard errors

foreach var in M3_effect M6_effect M12_effect {
	mixed M_KOOS4 BL_KOOS4 i.TS_B20_site i.ITS_A5 BL_knee_buckle Age Sex BL_HADA BL_HADD i.Treat i.`var' i.Treat#i.`var'|| Study_ID:, residuals(independent, by(`var')) cov(unstructured) mle vce(robust)
}

**Testing model fit (the first scatter plot is separate as it depends on the outcome of interest, whereas the other aspects of testing model fit do not depend on the outcome of interest)

predict Resid, residuals
predict BULP_int, reffects

scatter BULP_int BL_KOOS4

**do "Model fit - longitudinal models.do"

drop Resid BULP_int
graph drop _all

***************************************
***WOMAC - pain at each time point*****
***************************************

hist M_WOMAC_pain, by(Time)

foreach i of numlist 3 6 12 { 
gladder M_WOMAC_pain if Time == `i', name(T`i', replace)
}

foreach i of numlist 3 6 12 { 
qladder M_WOMAC_pain if Time == `i', name(T`i', replace)
}

***Fitting the model: All model assumptions met apart from a 0 correlation between the residuals and the random intercept, hence use of unstructured covariance matrix and robust standard errors

foreach var in M3_effect M6_effect M12_effect {
	mixed M_WOMAC_pain BL_WOMAC_pain i.TS_B20_site i.ITS_A5 BL_knee_buckle Age Sex BL_HADA BL_HADD i.Treat i.`var' i.Treat#i.`var'|| Study_ID:, residuals(independent, by(`var')) cov(unstructured) mle vce(robust)
}

**Testing model fit (the first scatter plot is separate as it depends on the outcome of interest, whereas the other aspects of testing model fit do not depend on the outcome of interest)

predict Resid, residuals
predict BULP_int, reffects

scatter BULP_int BL_WOMAC_pain

**do "Model fit - longitudinal models.do"

drop Resid BULP_int
graph drop _all

*****************************************
***WOMAC - stiffness at each time point**
*****************************************

hist M_WOMAC_stiff, by(Time)

foreach i of numlist 3 6 12 { 
gladder M_WOMAC_stiff if Time == `i', name(T`i', replace)
}

foreach i of numlist 3 6 12 { 
qladder M_WOMAC_stiff if Time == `i', name(T`i', replace)
}

***Fitting the model: All model assumptions met apart from a 0 correlation between the residuals and the random intercept, hence use of unstructured covariance matrix and robust standard errors

foreach var in M3_effect M6_effect M12_effect {
	mixed M_WOMAC_stiff BL_WOMAC_stiff i.TS_B20_site i.ITS_A5 BL_knee_buckle Age Sex BL_HADA BL_HADD i.Treat i.`var' i.Treat#i.`var'|| Study_ID:, residuals(independent, by(`var')) cov(unstructured) mle vce(robust)
}

**Testing model fit (the first scatter plot is separate as it depends on the outcome of interest, whereas the other aspects of testing model fit do not depend on the outcome of interest)

predict Resid, residuals
predict BULP_int, reffects

scatter BULP_int BL_WOMAC_stiff

**do "Model fit - longitudinal models.do"

drop Resid BULP_int
graph drop _all

****************************************
***WOMAC - function at each time point**
****************************************

hist M_WOMAC_func, by(Time)

foreach i of numlist 3 6 12 { 
gladder M_WOMAC_func if Time == `i', name(T`i', replace)
}

foreach i of numlist 3 6 12 { 
qladder M_WOMAC_func if Time == `i', name(T`i', replace)
}

***Fitting the model: Although the outcome is not entirely normally distributed, the residuals are, so that is OK. All model assumptions met, however, there is slight evidence that there is an association between baseline WOMAC function and the random intercept and a non-zero correlation between the residuals and the random intercept, hence use of unstructured covariance matrix and robust standard errors. 

foreach var in M3_effect M6_effect M12_effect {
	mixed M_WOMAC_func BL_WOMAC_func i.TS_B20_site i.ITS_A5 BL_knee_buckle Age Sex BL_HADA BL_HADD i.Treat i.`var' i.Treat#i.`var'|| Study_ID:, residuals(independent, by(`var')) cov(unstructured) mle vce(robust)
}

**Testing model fit (the first scatter plot is separate as it depends on the outcome of interest, whereas the other aspects of testing model fit do not depend on the outcome of interest)

predict Resid, residuals
predict BULP_int, reffects

scatter BULP_int BL_WOMAC_func

**do "Model fit - longitudinal models.do"

drop Resid BULP_int
graph drop _all


**********************************************************************
**Subgroup analyses of interest for the KOOS-5 at 6-month follow-up***
**********************************************************************

***Fitting the model: All model assumptions met apart from a 0 correlation between the residuals and the random intercept, hence use of unstructured covariance matrix and robust standard errors

*********************************
***Predominant knee compartment**
********************************* 

dtable i.ITS_A5 if M6_effect == 0
bysort ITS_A5: sum M_KOOS5 if M6_effect == 0
dtable M_KOOS5 if M6_effect == 0 & Treat == 1, by (ITS_A5) nformat(%5.1f)
dtable M_KOOS5 if M6_effect == 0 & Treat == 2, by (ITS_A5) nformat(%5.1f)

mixed M_KOOS5 BL_KOOS5 i.TS_B20_site i.ITS_A5 i.BL_knee_buckle Age i.Sex BL_HADA BL_HADD i.Treat i.M6_effect i.Treat#i.M6_effect i.Treat#i.ITS_A5 || Study_ID:, residuals(independent, by(M6_effect)) cov(unstructured) mle vce(robust)

**Merging categories with small N i.e. medial and lateral TIB-FEM

gen ITS_A5_merged = ITS_A5
recode ITS_A5_merged (1=1) (2=1) (3=2) (4=3) 
label variable ITS_A5_merged "Re-coded version of predominant knee compartment"  
label define ITS_A5_merged 1 "Medial/Lateral TIB-FEM" 2 "Patellofemeral joint" 3 "No predominant compartment" 
label values ITS_A5_merged ITS_A5_merged 

dtable i.ITS_A5_merged if M6_effect == 0
bysort ITS_A5_merged: sum M_KOOS5 if M6_effect == 0
dtable M_KOOS5 if M6_effect == 0 & Treat == 1, by (ITS_A5_merged) nformat(%5.1f)
dtable M_KOOS5 if M6_effect == 0 & Treat == 2, by (ITS_A5_merged) nformat(%5.1f)

mixed M_KOOS5 BL_KOOS5 i.TS_B20_site i.ITS_A5_merged i.BL_knee_buckle Age i.Sex BL_HADA BL_HADD i.Treat i.M6_effect i.Treat#i.M6_effect i.Treat#i.ITS_A5_merged || Study_ID:, residuals(independent, by(M6_effect)) cov(unstructured) mle vce(robust)

drop ITS_A5_merged 

******************
***Knee buckling**
****************** 

dtable i.BL_knee_buckle if M6_effect == 0
bysort BL_knee_buckle: sum M_KOOS5 if M6_effect == 0
dtable M_KOOS5 if M6_effect == 0 & Treat == 1, by (BL_knee_buckle) nformat(%5.1f)
dtable M_KOOS5 if M6_effect == 0 & Treat == 2, by (BL_knee_buckle) nformat(%5.1f)

mixed M_KOOS5 BL_KOOS5 i.TS_B20_site i.ITS_A5 i.BL_knee_buckle Age i.Sex BL_HADA BL_HADD i.Treat i.M6_effect i.Treat#i.M6_effect i.Treat#i.BL_knee_buckle|| Study_ID:, residuals(independent, by(M6_effect)) cov(unstructured) mle vce(robust)

********************************************
***Level of adherence at 6-month follow-up**
******************************************** 

**Note that as level of adherence isn't in the main treatment model already it needs to be added as both a main effect and interaction into the model

dtable i.M6_B9 if M6_effect == 0
bysort M6_B9: sum M_KOOS5 if M6_effect == 0
dtable M_KOOS5 if M6_effect == 0 & Treat == 1, by (M6_B9) nformat(%5.1f)
dtable M_KOOS5 if M6_effect == 0 & Treat == 2, by (M6_B9) nformat(%5.1f)

mixed M_KOOS5 BL_KOOS5 i.TS_B20_site i.ITS_A5 i.BL_knee_buckle Age i.Sex BL_HADA BL_HADD i.Treat i.M6_effect i.Treat#i.M6_effect i.M6_B9 i.Treat#i.M6_B9|| Study_ID:, residuals(independent, by(M6_effect)) cov(unstructured) mle vce(robust)

**Dropping the "don't know" category due to small n (if statment added before ||)

mixed M_KOOS5 BL_KOOS5 i.TS_B20_site i.ITS_A5 i.BL_knee_buckle Age i.Sex BL_HADA BL_HADD i.Treat i.M6_effect i.Treat#i.M6_effect i.M6_B9 i.Treat#i.M6_B9 if M6_B9 !=6 || Study_ID:, residuals(independent, by(M6_effect)) cov(unstructured) mle vce(robust)

**Dropping the "don't know" category due to small n (if statment added before ||) and merging categories with small N i.e. never and rarely

gen M6_B9_merged = M6_B9
recode M6_B9_merged (1=1) (2=1) (3=2) (4=3) (5=4) (6=5)
label variable M6_B9_merged "Re-coded version of treatment adherence at 6-months (variable in both arms of the trial)"  
label define M6_B9_merged 1 "Never/Rarely" 2 "Sometimes" 3 "Often" 4 "All of the time" 5 "Don't know"
label values M6_B9_merged M6_B9_merged

dtable i.M6_B9_merged if M6_effect == 0
bysort M6_B9_merged: sum M_KOOS5 if M6_effect == 0
dtable M_KOOS5 if M6_effect == 0 & Treat == 1, by (M6_B9_merged) nformat(%5.1f)
dtable M_KOOS5 if M6_effect == 0 & Treat == 2, by (M6_B9_merged) nformat(%5.1f)

mixed M_KOOS5 BL_KOOS5 i.TS_B20_site i.ITS_A5 i.BL_knee_buckle Age i.Sex BL_HADA BL_HADD i.Treat i.M6_effect i.Treat#i.M6_effect i.M6_B9_merged i.Treat#i.M6_B9_merged if M6_B9_merged != 5 || Study_ID:, residuals(independent, by(M6_effect)) cov(unstructured) mle vce(robust)

drop M6_B9_merged

********
***Sex**
******** 

dtable i.Sex if M6_effect == 0
bysort Sex: sum M_KOOS5 if M6_effect == 0
dtable M_KOOS5 if M6_effect == 0 & Treat == 1, by (Sex) nformat(%5.1f)
dtable M_KOOS5 if M6_effect == 0 & Treat == 2, by (Sex) nformat(%5.1f)

mixed M_KOOS5 BL_KOOS5 i.TS_B20_site i.ITS_A5 i.BL_knee_buckle Age i.Sex BL_HADA BL_HADD i.Treat i.M6_effect i.Treat#i.M6_effect i.Treat#i.Sex|| Study_ID:, residuals(independent, by(M6_effect)) cov(unstructured) mle vce(robust)

*******************
***HADS - anxiety**
******************* 

mixed M_KOOS5 BL_KOOS5 i.TS_B20_site i.ITS_A5 i.BL_knee_buckle Age i.Sex BL_HADA BL_HADD i.Treat i.M6_effect i.Treat#i.M6_effect i.Treat#c.BL_HADA|| Study_ID:, residuals(independent, by(M6_effect)) cov(unstructured) mle vce(robust)

**********************
***HADS - depression**
********************** 

mixed M_KOOS5 BL_KOOS5 i.TS_B20_site i.ITS_A5 i.BL_knee_buckle Age i.Sex BL_HADA BL_HADD i.Treat i.M6_effect i.Treat#i.M6_effect i.Treat#c.BL_HADD|| Study_ID:, residuals(independent, by(M6_effect)) cov(unstructured) mle vce(robust)

*************************
***HADS - baseline pain**
************************* 

mixed M_KOOS5 BL_KOOS5 i.TS_B20_site i.ITS_A5 i.BL_knee_buckle Age i.Sex BL_HADA BL_HADD i.Treat i.M6_effect i.Treat#i.M6_effect i.Treat#c.BL_KOOS5|| Study_ID:, residuals(independent, by(M6_effect)) cov(unstructured) mle vce(robust)


***************************************************************
***Clinical effectiveness analysis - KOOS-5 trajectory graph***
***************************************************************

********************************************************************
***Use the datafile and analysis code below to reproduce Figure 2***
********************************************************************

*************
**Datafile***
*************

1) 466_LONG_data_for_graphing_only.dta

********************
***Analysis code****
********************

*****************************************************
**Specifying the file for the analysis to be run on**
*****************************************************

*** use 466_LONG_data_for_graphing_only.dta", replace

*******************************************************************************************
***Calculating the mean and 95% confidence interval by arm and by time-point for plotting**
*******************************************************************************************

***Note this is run as a do loop to ensure that the correct denominator is used in the means command

**AIE

foreach i of numlist 0 3 6 12 {
mean M_KOOS5 if Treat == 1 & Time == `i'
}

**AIE+B

foreach i of numlist 0 3 6 12 {
mean M_KOOS5 if Treat == 2 & Time == `i'
}

**************************************************************************************
**Creating variables to enable the means and 95% confidence intervals to be plotted***
**************************************************************************************

**Mean

gen Mean = 44.87 if Time == 0 & Treat == 1
replace Mean = 50.42 if Time == 3 & Treat == 1
replace Mean = 52.25 if Time == 6 & Treat == 1
replace Mean = 53.3 if Time == 12 & Treat == 1

replace Mean = 45.72 if Time == 0 & Treat == 2
replace Mean = 54.13 if Time == 3 & Treat == 2
replace Mean = 55.33 if Time == 6 & Treat == 2
replace Mean = 56.6 if Time == 12 & Treat == 2

***Lower bound of the 95% confidence intervals

gen LCI = 43.07 if Time == 0 & Treat == 1
replace LCI = 48.25 if Time == 3 & Treat == 1
replace LCI = 49.78 if Time == 6 & Treat == 1
replace LCI = 50.52 if Time == 12 & Treat == 1

replace LCI = 43.88 if Time == 0 & Treat == 2
replace LCI = 51.9 if Time == 3 & Treat == 2
replace LCI = 52.89 if Time == 6 & Treat == 2
replace LCI = 54.02 if Time == 12 & Treat == 2

***Upper bound of the 95% confidence intervals

gen UCI = 46.67 if Time == 0 & Treat == 1
replace UCI = 52.58 if Time == 3 & Treat == 1
replace UCI = 54.73 if Time == 6 & Treat == 1
replace UCI = 56.08 if Time == 12 & Treat == 1

replace UCI = 47.56 if Time == 0 & Treat == 2
replace UCI = 56.37 if Time == 3 & Treat == 2
replace UCI = 57.78 if Time == 6 & Treat == 2
replace UCI = 59.17 if Time == 12 & Treat == 2

*********************************
****Plotting the relevant data***
*********************************

sort Study_ID Time 
twoway (connected M_KOOS Time if Treat == 1, connect(ascending)) || (connected M_KOOS Time if Treat == 2, connect(ascending)) || rcap LCI UCI Time if Treat == 1 || (connected Mean Time if Treat == 1, connect(ascending)) || rcap LCI UCI Time if Treat == 2 || (connected Mean Time if Treat == 2, connect(ascending)), xlabel(0(3)12) ylabel(0(10)100) 
***Play the graph recording below, after the command above to format the graph as it is in the journal article
***graph play "graph\KOOS - graph recording - individual trajectories included.grec"

drop Mean LCI UCI


***********************************************************************
***Clinical effectiveness analysis - analysis on data in WIDE format***
***********************************************************************

********************************************************************************************************************************
***Use the datafile and analysis code below to reproduce the analysis in Table 3 (CACE analysis only), eTable27 and eTable24****
********************************************************************************************************************************

*************
**Datafile***
*************

1) 466_WIDE_non_imputed_variables.dta

********************
***Analysis code****
********************

*****************************************************
**Specifying the file for the analysis to be run on**
*****************************************************

***use 466_WIDE_non_imputed_variables.dta", replace

*************************************
***Complier Average Causal Effect****
*************************************

***************************************************
***Identifying participants adhering to treatment**
***************************************************

***Adherence coded as MISSING in the AIE arm (this form of the variable is needed for the GSEM analysis) 

**At 3-months or 6-months

generate Adhere_OR = . if (Treat == 1)
replace Adhere_OR = 0 if (M3_min_brace == 0 & M6_min_brace == 0 & Treat == 2)
replace Adhere_OR = 1 if (M3_min_brace == 1 | M6_min_brace == 1) & (Treat == 2)

label variable Adhere_OR "Minimum brace wear achieved at 3 OR 6-months - coded as missing in AIE arm"

**At 3-months AND 6-months

generate Adhere_AND = . if (Treat == 1)
replace Adhere_AND = 0 if (M3_min_brace == 0 | M6_min_brace == 0) & (Treat == 2)
replace Adhere_AND = 1 if (M3_min_brace == 1 & M6_min_brace == 1 & Treat == 2)

label variable Adhere_AND "Minimum brace wear achieved at 3 AND 6-months - coded as missing in AIE arm"

***Adherence coded as ZERO in the AIE arm (this form of the variable is needed for the instrumental variables analysis) 

**At 3-months or 6-months

generate Adhere_OR_zero = 0 if (Treat == 1)
replace Adhere_OR_zero = 0 if (M3_min_brace == 0 & M6_min_brace == 0 & Treat == 2)
replace Adhere_OR_zero = 1 if (M3_min_brace == 1 | M6_min_brace == 1) & (Treat == 2)

label variable Adhere_OR_zero "Minimum brace wear achieved at 3 OR 6-months - coded as zero in AIE arm"

**At 3-months AND 6-months

generate Adhere_AND_zero = 0 if (Treat == 1)
replace Adhere_AND_zero = 0 if (M3_min_brace == 0 | M6_min_brace == 0) & (Treat == 2)
replace Adhere_AND_zero = 1 if (M3_min_brace == 1 & M6_min_brace == 1 & Treat == 2)

label variable Adhere_AND_zero "Minimum brace wear achieved at 3 AND 6-months - coded as zero in AIE arm"

********************************************************
***Fitting complier Average Causal Effect using gsem****
********************************************************

***Recoding treatment so that 0 is AIE (control) and 1 is AIE+B (intervention) so as to follow the syntax given in Troncoso et al 2022

recode Treat (1=0) (2=1), generate(Arm)

**WARNING!! GSEM requires the adherence data to be coded as missing in the AIE arm - choose the correct variable for analysis

****Model with no predictors of the outcome or adherence in it

foreach var in OR AND {
gsem ///
(1: M6_KOOS5 <- i.Arm@0) ///
(2: M6_KOOS5 <- i.Arm) ///
(1: Adhere_`var' <- _cons@-15, logit) ///
(2: Adhere_`var' <- _cons@15, logit), ///
lclass(C 2)
estat ic
}

****Model with baseline predictors of outcome 

foreach var in OR AND {
gsem ///
(1: M6_KOOS5 <- i.Arm@0 BL_KOOS5 BL_A2 i.TS_B20_site i.ITS_A5 BL_knee_buckle Age Sex BL_HADA BL_HADD) ///
(2: M6_KOOS5 <- i.Arm BL_KOOS5 BL_A2 i.TS_B20_site i.ITS_A5 BL_knee_buckle Age Sex BL_HADA BL_HADD) ///
(1: Adhere_`var' <- _cons@-15, logit) ///
(2: Adhere_`var' <- _cons@15, logit), ///
lclass(C 2)
estat ic
}

****Model with baseline predictors of adherence
 
foreach var in OR AND {
gsem ///
(1: M6_KOOS5 <- i.Arm@0) ///
(2: M6_KOOS5 <- i.Arm) ///
(C <- Age Sex BL_A2 i.ITS_A5 BL_HADA BL_HADD BL_ASE8) ///
(1: Adhere_`var' <- _cons@-15, logit) ///
(2: Adhere_`var' <- _cons@15, logit), ///
lclass(C 2)
estat ic
}

****Model with baseline predictors of outcome and adherence
 
foreach var in OR AND {
gsem ///
(1: M6_KOOS5 <- i.Arm@0 BL_KOOS5 BL_A2 i.TS_B20_site i.ITS_A5 BL_knee_buckle Age Sex BL_HADA BL_HADD) ///
(2: M6_KOOS5 <- i.Arm BL_KOOS5 BL_A2 i.TS_B20_site i.ITS_A5 BL_knee_buckle Age Sex BL_HADA BL_HADD) ///
(C <- Age Sex BL_A2 i.ITS_A5 BL_HADA BL_HADD BL_ASE8) ///
(1: Adhere_`var' <- _cons@-15, logit) ///
(2: Adhere_`var' <- _cons@15, logit), ///
lclass(C 2)
estat ic
}

****Model with baseline predictors of outcome and adherence, but constraining the coefficients in the regression model to predict treatment to be equal across arms

**For this code to run factor variables need to be represented as indicator variables 
 
quietly tabulate TS_B20_site, generate(Site_)
quietly tabulate ITS_A5, generate(Compartment_)
 
foreach var in OR AND {
gsem ///
(1: M6_KOOS5 <- i.Arm@0 BL_KOOS5@c1 BL_A2@c2 Site_1@c3 Site_2@c4 Site_3@c5 Compartment_1@c6 Compartment_2@c7 Compartment_3@c8 BL_knee_buckle@c9 Age@c10 Sex@c11 BL_HADA@c12 BL_HADD@c13) ///
(2: M6_KOOS5 <- i.Arm BL_KOOS5@c1 BL_A2@c2 Site_1@c3 Site_2@c4 Site_3@c5 Compartment_1@c6 Compartment_2@c7 Compartment_3@c8 BL_knee_buckle@c9 Age@c10 Sex@c11 BL_HADA@c12 BL_HADD@c13) ///
(C <- Age Sex BL_A2 i.ITS_A5 BL_HADA BL_HADD BL_ASE8) ///
(1: Adhere_`var' <- _cons@-15, logit) ///
(2: Adhere_`var' <- _cons@15, logit), ///
lclass(C 2)
estat ic
}

drop Arm Site_* Compartment_*

***********************************************************************************
***Fitting complier Average Causal Effect using instrumental variables analysis****
***********************************************************************************

**WARNING!! Instrumental variables requires the adherence data to be coded as zero in the AIE arm - choose the correct variable for analysis

****Model with no predictors of the outcome or adherence

ivreg2 M6_KOOS5 (Adhere_OR_zero = i.Treat), robust
estat ic

ivreg2 M6_KOOS5 (Adhere_AND_zero = i.Treat), robust
estat ic

****Model with predictors of outcome in it

ivreg2 M6_KOOS5 BL_KOOS5 BL_A2 i.TS_B20_site i.ITS_A5 BL_knee_buckle Age Sex BL_HADA BL_HADD (Adhere_OR_zero = i.Treat), robust first
estat ic

ivreg2 M6_KOOS5 BL_KOOS5 BL_A2 i.TS_B20_site i.ITS_A5 BL_knee_buckle Age Sex BL_HADA BL_HADD (Adhere_AND_zero = i.Treat), robust first
estat ic

****Model with predictors of adherence in it

ivreg2 M6_KOOS5 (Adhere_OR_zero = i.Treat Age Sex BL_A2 i.ITS_A5 BL_HADA BL_HADD BL_ASE8), robust first
estat ic

ivreg2 M6_KOOS5 (Adhere_AND_zero = i.Treat Age Sex BL_A2 i.ITS_A5 BL_HADA BL_HADD BL_ASE8), robust first
estat ic

****Model with predictors of outcome and adherence in it

ivreg2 M6_KOOS5 BL_KOOS5 BL_A2 i.TS_B20_site i.ITS_A5 BL_knee_buckle Age Sex BL_HADA BL_HADD (Adhere_OR_zero = i.Treat Age Sex BL_A2 i.ITS_A5 BL_HADA BL_HADD BL_ASE8), robust first
estat ic

ivreg2 M6_KOOS5 BL_KOOS5 BL_A2 i.TS_B20_site i.ITS_A5 BL_knee_buckle Age Sex BL_HADA BL_HADD (Adhere_AND_zero = i.Treat Age Sex BL_A2 i.ITS_A5 BL_HADA BL_HADD BL_ASE8), robust first
estat ic

***Dropping variables only used in the model calculation

drop Adhere_OR Adhere_AND Adhere_OR_zero Adhere_AND_zero

*********************************************************************************************************************************************************************************************
***Calculating effect sizes using the automated function in STATA (this does not take into account missing data, nor that the treatment effect should be adjusted for baseline covariates)***
*********************************************************************************************************************************************************************************************

***3-months***

foreach yvar in M3_KOOS5 M3_KOOS_pain M3_KOOS_sympt M3_KOOS_ADL M3_KOOS_sport M3_KOOS_QoL M3_A2 M3_ICOAP_constant M3_ICOAP_intermittent M3_ICOAP_total M3_IPAQ_cont M3_ASE8 M3_KOOS4 M3_WOMAC_pain M3_WOMAC_stiff M3_WOMAC_func {
esize twosample `yvar', by(Treat)
}

****6-months***

foreach yvar in M6_KOOS5 M6_KOOS_pain M6_KOOS_sympt M6_KOOS_ADL M6_KOOS_sport M6_KOOS_QoL M6_A2   M6_ICOAP_constant M6_ICOAP_intermittent M6_ICOAP_total M6_IPAQ_cont M6_ASE8  M6_KOOS4 M6_WOMAC_pain M6_WOMAC_stiff M6_WOMAC_func {
esize twosample `yvar', by(Treat)
}

****12-months***

foreach yvar in M12_KOOS5 M12_KOOS_pain M12_KOOS_sympt M12_KOOS_ADL M12_KOOS_sport M12_KOOS_QoL M12_A2   M12_ICOAP_constant M12_ICOAP_intermittent M12_ICOAP_total M12_IPAQ_cont M12_ASE8 M12_KOOS4 M12_WOMAC_pain M12_WOMAC_stiff M12_WOMAC_func {
esize twosample `yvar', by(Treat)
}

***************************************************************************************************************************************
***Effect sizes: Fitting regression models to estimate the denominator (SD) in the effect size calculation*****************************
***These estimates have been transferred to the EXCEL sheet called "Effect sizes.xlsx" and the effect sizes are calculated here"*******
***Useful paper reference: Schnitzer et al 2023: https://url.uk.m.mimecastprotect.com/s/fw8jCR8YOh5LBK5IWIKH1gWCi?domain=advancesinrheumatology.biomedcentral.com
***************************************************************************************************************************************

***Baseline***

foreach yvar in BL_KOOS5 BL_KOOS_pain BL_KOOS_sympt BL_KOOS_ADL BL_KOOS_sport BL_KOOS_QoL BL_A2 BL_ICOAP_constant BL_ICOAP_intermittent BL_ICOAP_total BL_IPAQ_cont BL_ASE8 BL_KOOS4 BL_WOMAC_pain BL_WOMAC_stiff BL_WOMAC_func {
regress `yvar' Treat
}

***3-months***

foreach yvar in M3_KOOS5 M3_KOOS_pain M3_KOOS_sympt M3_KOOS_ADL M3_KOOS_sport M3_KOOS_QoL M3_A2 M3_ICOAP_constant M3_ICOAP_intermittent M3_ICOAP_total M3_IPAQ_cont M3_ASE8 M3_KOOS4 M3_WOMAC_pain M3_WOMAC_stiff M3_WOMAC_func {
regress `yvar' Treat
}

****6-months***

foreach yvar in M6_KOOS5 M6_KOOS_pain M6_KOOS_sympt M6_KOOS_ADL M6_KOOS_sport M6_KOOS_QoL M6_A2   M6_ICOAP_constant M6_ICOAP_intermittent M6_ICOAP_total M6_IPAQ_cont M6_ASE8  M6_KOOS4 M6_WOMAC_pain M6_WOMAC_stiff M6_WOMAC_func {
regress `yvar' Treat
}

****12-months***

foreach yvar in M12_KOOS5 M12_KOOS_pain M12_KOOS_sympt M12_KOOS_ADL M12_KOOS_sport M12_KOOS_QoL M12_A2   M12_ICOAP_constant M12_ICOAP_intermittent M12_ICOAP_total M12_IPAQ_cont M12_ASE8 M12_KOOS4 M12_WOMAC_pain M12_WOMAC_stiff M12_WOMAC_func {
regress `yvar' Treat
}


****************************************************
***Clinical effectiveness analysis - imputed data***
****************************************************

********************************************************************************************************************************************************************
***Use the datafiles and analysis code below to reproduce the analysis in eTable22 and Table 3 (only for the analysis in Table 3 that is based on imputed data)*****
********************************************************************************************************************************************************************

**************
**Datafiles***
**************

1) 466_WIDE_IMPUTED_variables.dta

2) 466_WIDE_IMPUTED_variables_NOT_PER_PROTOCOL_data_deleted

3) 466_WIDE_IMPUTED_variables_COVID_data_deleted

********************
***Analysis code****
********************

*****************************************************
**Specifying the file for the analysis to be run on**
*****************************************************

**use "466_WIDE_IMPUTED_variables.dta", replace

********************************************************************************************
***Estimating the proportion of participants adhering to the intervention in imputed data***
********************************************************************************************

***Note to manually change Treat from 1 to 2

set cformat %9.5f

mi estimate: proportion M3_B12 if Treat == 1
mi estimate: proportion M6_B9 if Treat == 1
mi estimate: proportion M12_B9 if Treat == 1
	
******************************************************************************************************
***Checking that the results based on imputed data look very similar to those from the mixed models***
******************************************************************************************************

***KOOS-5

foreach i of numlist 3 6 12 {
foreach yvar in M`i'_KOOS5 {
mi estimate: regress `yvar' BL_KOOS5 i.TS_B20_site i.ITS_A5 BL_knee_buckle Age Sex BL_HADA BL_HADD i.Treat
}
}

*************************
***Therapist effects*****
*************************

***KOOS5

mi estimate: mixed M6_KOOS5 BL_KOOS5 i.TS_B20_site i.ITS_A5 BL_knee_buckle Age Sex BL_HADA BL_HADD i.Treat|| ITS_physio_number: , cov(unstructured) mle variance vce(robust)
mi estimate, variance

****************************
****Controlled imputation***
****************************

***Calculating the mean change in KOOS-5 scores between baseline and the 6-month follow-up

mi estimate: mean BL_KOOS5
mi estimate: mean M6_KOOS5

***The mean difference between baseline and 6-months follow-up is approximately 8 points. Define a range of delta values as: 25%, 50% ,75% and 100% of the mean change as calculated i.e. 2, 4, 6, and 8

***Generating the variables required for controlled imputation**

******************************************************************************************************************************
***Definition 1: to increase the imputed value by a value equal to delta if the KOOS-5 score is missing at 6-month follow-up**
******************************************************************************************************************************

foreach i of numlist 2 4 6 8 {
	generate M6_KOOS5_A_Delta`i' = M6_KOOS5
	replace M6_KOOS5_A_Delta`i' = M6_KOOS5 + `i' if M6_KOOS5_missA == 0
}

foreach i of numlist 2 4 6 8 {
label variable M6_KOOS5_A_Delta`i' "KOOS-5 score at 6-months increased by `i' for participants with a missing KOOS-5 score at 6-months"
}
  
******************************************************************************************************************************
***Definition 2: to decrease the imputed value by a value equal to delta if the KOOS-5 score is missing at 6-month follow-up**
****************************************************************************************************************************** 
 
foreach i of numlist 2 4 6 8 {
	generate M6_KOOS5_A_Delta_minus`i' = M6_KOOS5
	replace M6_KOOS5_A_Delta_minus`i' = M6_KOOS5 - `i' if M6_KOOS5_missA == 0
}

foreach i of numlist 2 4 6 8 {
label variable M6_KOOS5_A_Delta_minus`i' "KOOS-5 score at 6-months decreased by `i' for participants with a missing KOOS-5 score at 6-months"
}

************************************************************************************************************************************************
***Definition 3: to increase the imputed value by a value equal to delta if ALL of the KOOS-5 subscale scores are missing at 6-month follow-up**
************************************************************************************************************************************************

foreach i of numlist 2 4 6 8 {
	generate M6_KOOS5_B_Delta`i' = M6_KOOS5
	replace M6_KOOS5_B_Delta`i' = M6_KOOS5 + `i' if M6_KOOS5_missB == 0
}

foreach i of numlist 2 4 6 8 {
label variable M6_KOOS5_B_Delta`i' "KOOS-5 score at 6-months increased by `i' if ALL of the KOOS-5 subscale scores are missing at 6-month follow-up"
}
  
************************************************************************************************************************************************
***Definition 4: to decrease the imputed value by a value equal to delta if ALL of the KOOS-5 subscale scores are missing at 6-month follow-up**
************************************************************************************************************************************************

foreach i of numlist 2 4 6 8 {
	generate M6_KOOS5_B_Delta_minus`i' = M6_KOOS5
	replace M6_KOOS5_B_Delta_minus`i' = M6_KOOS5 - `i' if M6_KOOS5_missB == 0
}

foreach i of numlist 2 4 6 8 {
label variable M6_KOOS5_B_Delta_minus`i' "KOOS-5 score at 6-months decreased by `i' if ALL of the KOOS-5 subscale scores are missing at 6-month follow-up"
} 

**********************************************
***Running the regression models of interest**
**********************************************

**Definition 1

foreach i of numlist 2 4 6 8 {
mi estimate: regress M6_KOOS5_A_Delta`i' BL_KOOS5 i.TS_B20_site i.ITS_A5 BL_knee_buckle Age Sex BL_HADA BL_HADD i.Treat
}

**Definition 2

foreach i of numlist 2 4 6 8 {
mi estimate: regress M6_KOOS5_A_Delta_minus`i' BL_KOOS5 i.TS_B20_site i.ITS_A5 BL_knee_buckle Age Sex BL_HADA BL_HADD i.Treat
}

**Definition 3

foreach i of numlist 2 4 6 8 {
mi estimate: regress M6_KOOS5_B_Delta`i' BL_KOOS5 i.TS_B20_site i.ITS_A5 BL_knee_buckle Age Sex BL_HADA BL_HADD i.Treat
}

**Definition 4

foreach i of numlist 2 4 6 8 {
mi estimate: regress M6_KOOS5_B_Delta_minus`i' BL_KOOS5 i.TS_B20_site i.ITS_A5 BL_knee_buckle Age Sex BL_HADA BL_HADD i.Treat
}


drop M6_KOOS5_A_Delta2 - M6_KOOS5_B_Delta_minus8

*******************************************************************************************************
**Specifying the file for the analysis to be run on for the treated per-protocol sensitivity analysis**
*******************************************************************************************************

**use "466_WIDE_IMPUTED_variables_NOT_PER_PROTOCOL_data_deleted", replace 

***KOOS-5

mi estimate: regress M6_KOOS5 BL_KOOS5 i.TS_B20_site i.ITS_A5 BL_knee_buckle Age Sex BL_HADA BL_HADD i.Treat

*****************************************************************************************
**Specifying the file for the analysis to be run on for the COVID sensitivity analysis**
****************************************************************************************

**use "466_WIDE_IMPUTED_variables_COVID_data_deleted", replace 

***KOOS-5

mi estimate: regress M6_KOOS5 BL_KOOS5 i.TS_B20_site i.ITS_A5 BL_knee_buckle Age Sex BL_HADA BL_HADD i.Treat

******************
***Missing data***
******************

*************************************************************************************************
***Use the datafile and analysis code below to reproduce the analysis in eTable12 and eTable13***
*************************************************************************************************

*************
**Datafile***
*************

Missing data.dta

********************
***Analysis code****
********************

************************
****Missing data rates**
************************

***KOOS outcome

foreach var in BL M3 M6 M12 {  
missings report `var'_KOOS5 `var'_KOOS_pain `var'_KOOS_sympt `var'_KOOS_ADL `var'_KOOS_sport `var'_KOOS_QoL if `var'_returned == 1, percent 
}

***Other secondary outcome measures
 
***Baseline, 3-months and 12-months (the 6-month code is separate. This is because the secondary outcome measures were not asked on the minimum data collection form so this artifically makes the missing data rate higher than it is) 

foreach var in BL M3 M12 {  
missings report `var'_A2 `var'_ICOAP_constant `var'_ICOAP_intermittent `var'_ICOAP_total `var'_knee_buckle `var'_IPAQ_cont `var'_ASE8 `var'_KOOS4 `var'_WOMAC_pain `var'_WOMAC_stiff `var'_WOMAC_func if `var'_returned == 1, percent 
}

***The OMERACT-OARSI responder criteria is separate as it is not calculated at baseline

foreach var in M3 M12 {  
missings report `var'_OMERACT_OARSI if `var'_returned == 1, percent 
}

***6-months

foreach var in M6 {  
missings report `var'_A2 `var'_ICOAP_constant `var'_ICOAP_intermittent `var'_ICOAP_total `var'_knee_buckle `var'_IPAQ_cont `var'_ASE8 `var'_KOOS4 `var'_WOMAC_pain `var'_WOMAC_stiff `var'_WOMAC_func `var'_OMERACT_OARSI if `var'_returned == 1 & (`var'_Source != 2 & `var'_Source != 5), percent 
}

********************************************************
***Missing data rate patterns for the primary outcome***
********************************************************

misstable patterns BL_KOOS5 M3_KOOS5 M6_KOOS5 M12_KOOS5
misstable patterns BL_KOOS5 M3_KOOS5 M6_KOOS5 M12_KOOS5, frequency

tab KOOS5_miss

********************
***Adverse events***
********************

************************************************************************************
***Use the datafile and analysis code below to reproduce the analysis in Table 5****
************************************************************************************

*************
**Datafile***
*************

Adverse events.dta

********************
***Analysis code****
********************

*************************************
***Adverse events by treatment arm***
*************************************

***Note that the percentages for the variables Z_M3_B13_Symptoms, Z_M6_B10_Symptoms, Z_M12_B10_Symptoms have been calculated "by hand" due to not all participants in the sample reporting they had "new/abnormal symptoms"

dtable i.Z_M3_B13_Irritation i.Z_M3_B13_Blisters i.Z_M3_B13_Swelling i.Z_M3_B13_Soreness i.Z_M3_B13_Symptoms if Treat == 1 & Z_M3_B13_Irritation !=., nformat(%5.0f)
dtable i.Z_M3_B13_Irritation i.Z_M3_B13_Blisters i.Z_M3_B13_Swelling i.Z_M3_B13_Soreness i.Z_M3_B13_Symptoms if Treat == 2 & Z_M3_B13_Irritation !=., nformat(%5.0f)

dtable i.Z_M6_B10_Irritation i.Z_M6_B10_Blisters i.Z_M6_B10_Swelling i.Z_M6_B10_Soreness i.Z_M6_B10_Symptoms if Treat == 1 & Z_M6_B10_Irritation !=., nformat(%5.0f)
dtable i.Z_M6_B10_Irritation i.Z_M6_B10_Blisters i.Z_M6_B10_Swelling i.Z_M6_B10_Soreness i.Z_M6_B10_Symptoms if Treat == 2 & Z_M6_B10_Irritation !=., nformat(%5.0f)

dtable i.Z_M12_B10_Irritation i.Z_M12_B10_Blisters i.Z_M12_B10_Swelling i.Z_M12_B10_Soreness i.Z_M12_B10_Symptoms if Treat == 1 & Z_M12_B10_Irritation !=. , nformat(%5.0f)
dtable i.Z_M12_B10_Irritation i.Z_M12_B10_Blisters i.Z_M12_B10_Swelling i.Z_M12_B10_Soreness i.Z_M12_B10_Symptoms if Treat == 2 & Z_M12_B10_Irritation !=. , nformat(%5.0f)

************************
***Treatment delivery***
************************

******************************************************************************************************************************************************************************************************
***Use the datafile and analysis code below to reproduce the analysis in eTable19, eTable20, eTable21, eTable14 (in part), Table 6, eTable15, eTable16, eTable18, eTable17, and footnote to Table 3***
******************************************************************************************************************************************************************************************************

*************
**Datafile***
*************

Treatment delivery.dta

********************
***Analysis code****
********************

**********************************************************
**Treatment delivery of AIE in the AIE arm of the trial***
**********************************************************

dtable i.ITS_B1a i.ITS_B1b i.ITS_B1c i.ITS_B1d i.ITS_B1e i.ITS_B1f i.Z_ITS_B1g_Text if ITS_B1a !=. & Treat == 1, nformat(%5.0f)

****************************************************************************************************************************
***Motivational interviewing by arm (specfically in the AIE arm of the trial to explore potential treatment contamination***
****************************************************************************************************************************

egen MI = rowtotal(ITS_D1 ITS_D2 ITS_D3 ITS_D4 ITS_D5) 
replace MI = 0 if (ITS_D1 == 1 & ITS_D2 == 1 & ITS_D3 == 1 & ITS_D4 == 1 & ITS_D5 == 1)
 
dtable i.MI if Treat == 1 & MI > 0, nformat(%5.0f)
dtable i.MI if Treat == 2 & MI > 0, nformat(%5.0f)

drop MI

**********************************************************
**Treatment delivery of AIE in the AIE+B arm of the trial***
**********************************************************

dtable i.ITS_B1a i.ITS_B1b i.ITS_B1c i.ITS_B1d i.ITS_B1e i.ITS_B1f i.Z_ITS_B1g_Text if ITS_B1a !=. & Treat == 2, nformat(%5.0f)

***********************************************************
**Initial treatment session: Treatment delivery AIE+B arm**
***********************************************************

***Identifying participants who were not given a brace to define the denominator for analysis

list Study_ID if ITS_C1a_Choice == . & Treat == 2

***Treatment characteristics: Ossur Formfit knee hinged brace only

dtable i.ITS_C2a if ITS_C1a_Choice == 9, nformat(%5.0f)

***Treatment characteristics: Unloader brace only

dtable i.ITS_C2c if ITS_C1a_Choice !=. & ITS_C1a_Choice !=7 & ITS_C1a_Choice !=8 & ITS_C1a_Choice !=9 & ITS_C1a_Choice !=10, nformat(%5.0f)

***Treatment characteristics: all participants fitted a brace

dtable i.ITS_C1a_Choice i.ITS_C2b i.ITS_C2d i.ITS_C2e i.ITS_C2f i.ITS_C3 i.ITS_C4 i.ITS_C5 i.ITS_C6 i.ITS_C7 i.ITS_C8 i.ITS_D1 i.ITS_D2 i.ITS_D3 i.ITS_D4 i.ITS_D5 i.ITS_D6 if ITS_C1a_Choice != . & Treat == 2, nformat(%5.0f)

**************************************************************
***Follow-up treatment session: Treatment delivery AIE+B arm**
**************************************************************

dtable i.FUT_A1h i.FUT_B1a i.FUT_B1b i.FUT_B1c i.FUT_B1d i.FUT_B1e i.FUT_B1f i.FUT_B1g i.FUT_B1h i.Z_FUT_B1i_Other i.FUT_C1 i.FUT_C2 i.FUT_C3 i.FUT_C4 i.FUT_C5  if Treat == 2 & FUT_physio_number !=. , nformat(%5.0f)

***Identifying the denominator for the brace diary quesiton i.e. those participants given a brace diary at the initial treatment session and who attended the follow-up treatment session

dtable i.FUT_A2a if ITS_D6 == 1 & Treat == 2 & FUT_physio_number !=. , nformat(%5.0f)

***Identifying the denominator for the brace diary completion quesiton i.e. those participants where the brace diary was reviewed at the follow-up treatment session

dtable i.FUT_A2b if ITS_D6 == 1 & FUT_A2a == 1 & Treat == 2 & FUT_physio_number !=. , nformat(%5.0f)

*******************************************************************************************
***Treatment per protocol (see analysis plan for defintion of being treated per protocol)**
*******************************************************************************************

***Calculating the number of participants treated per protocol in each arm of the trial

tab Per_protocol Treat

*******************
**Adverse events***
*******************

dtable i.Z_FUT_A1a i.Z_FUT_A1b i.Z_FUT_A1c i.Z_FUT_A1d i.Z_FUT_A1e i.Z_FUT_A1f i.Z_FUT_A1g if Treat == 2 & FUT_physio_number !=. , nformat(%5.0f)

***************************************************************
***Physiotherapists judgement on the predominant compartment***
***************************************************************

dtable i.CEA_B9 i.ITS_A3 i.ITS_A5, nformat(%5.0f)

tab CEA_B9 ITS_A5
kap CEA_B9 ITS_A5
kapci CEA_B9 ITS_A5, reps(50000) seed(167)

dtable i.CEA_B10 i.ITS_A4 i.ITS_A6, nformat(%5.0f)

***********************************************
***Physiotherapists judgement on brace type****
***********************************************

dtable i.CEA_brace_judgement i.ITS_A7, nformat(%5.0f)
tab CEA_brace_judgement ITS_A7

***Kappa for those selecting a single brace type at the clinical assessment

kap CEA_brace_judgement ITS_A7 if CEA_brace_judgement < = 4
kapci CEA_brace_judgement ITS_A7 if CEA_brace_judgement < = 4, reps(50000) seed(834)

***Creating an "artificial variable" so that a kappa statistic can be calculated where you assume that if two or more braces have been selected at the clinical assessment, if at least one of them was chosen at the initial treatment session, then this is considered "agreement"

gen artificial = CEA_brace_judgement
replace artificial = 1 if CEA_brace_judgement == 5 & ITS_A7 == 1
replace artificial = 4 if CEA_brace_judgement == 5 & ITS_A7 == 4
replace artificial = 3 if CEA_brace_judgement == 6 & ITS_A7 == 3
replace artificial = 4 if CEA_brace_judgement == 7 & ITS_A7 == 4
replace artificial = 3 if CEA_brace_judgement == 8 & ITS_A7 == 3
replace artificial = 4 if CEA_brace_judgement == 8 & ITS_A7 == 4
replace artificial = 4 if CEA_brace_judgement == 9 & ITS_A7 == 4

***Kappa for those defined by the "artificial" variable above

kap artificial ITS_A7 
kapci artificial ITS_A7, reps(50000) seed(769)

drop artificial

**************************************************************
***Issuing a new brace type at the follow-up treatment visit**
**************************************************************

***Note that for Study ID = 644, we are not entirely sure whether the brace change actually happened. The data on the database matches source data (i.e. the paper CRF form). The reasons to think that it may just be an error in form completion are (1) there is no reason given in question B2 as to why the brace was changed; (2) The yes/no tick box asking if the brace has been changed is "no"; (3) There are no adverse events recorded for this person on the form that may give an indication as to why brace change is needed. There is therefore doubt about whether this brace change actually happened

tab1 FUT_B2a FUT_B2a_Choice if Study_ID != 644

dtable i.ITS_C1a_Choice if Study_ID != 644, by(FUT_B2a_Choice) 

**********************************************************************************************************************************
**Exploring whether it is the same physiotherapist that delivered the treatment at the initial and follow-up treatment sessions***
**********************************************************************************************************************************

gen diff = ITS_physio_number - FUT_physio_number
tab diff
drop diff


*****************************
***Treatment acceptability***
*****************************

************************************************************************************
***Use the datafile and analysis code below to reproduce the analysis in eTable26***
************************************************************************************

*************
**Datafile***
*************

Treatment acceptability.dta

********************
***Analysis code****
********************

**Tabulating the treatment accetability variables by treatment arm

***AIE

foreach v of varlist M3_B1 - M3_B9 {
table `v' if Treat == 1, stat(frequency) stat(percent) nformat(%5.0f) missing
}

***AIE + B

foreach v of varlist M3_B1 - M3_B9 {
table `v' if Treat == 2, stat(frequency) stat(percent) nformat(%5.0f) missing
}

*********************
***Brace adherence***
*********************

***************************************************************************************************************************************************************************************************************************
***Use the datafiles and analysis code below to reproduce the number participants wearing a brace in the AIE arm (as reported in the discussion section of the paper) and the analysis in eTable23 and eFigure 1 and 2*****
***************************************************************************************************************************************************************************************************************************

*************
**Datafiles***
*************

1) 466_brace use_both trial arms.dta

2) 237_AIEplusB_only.dta

3) 237_AIEplusB_only - imputed data.dta"

********************
***Analysis code****
********************

******************************************
**Checking for brace use in the AIE arm***
******************************************

***Apply code to datafile: 466_brace use_both trial arms.dta 

***The count of interest is the number of non-zero values in the variable A

egen A = rowmax(M3_B10 M3_B11 M6_B7 M6_B8 M12_B7 M12_B8) if Treat == 1
tab A
drop A

**********************************************************************************
***Analysing the reasons for not wearing the brace at each follow-up time-point***
**********************************************************************************

***Apply code to datafile: 237_AIEplusB_only.dta

***Note that some participants have given two answers in the other category, which is why the results are not directly copied from the output in the other section 
 
dtable i.Z_M3_B14_a i.Z_M3_B14_b i.Z_M3_B14_c i.Z_M3_B14_d i.Z_M3_B14_e i.Z_M3_B14_f i.Z_M3_B14_g i.Z_M3_B14_h i.Z_M3_B14_i i.Z_M3_B14_j i.Z_M3_B14_k i.Z_M3_B14_l i.Z_M3_B14_m i.Z_M3_B14_n i.Z_M3_B14_o i.Z_M3_B14_p i.Z_M3_B14_q if Z_M3_B14_a != . , nformat(%9.0f)

dtable i.Z_M6_B11a i.Z_M6_B11b i.Z_M6_B11c i.Z_M6_B11d i.Z_M6_B11e i.Z_M6_B11f i.Z_M6_B11g i.Z_M6_B11h i.Z_M6_B11i i.Z_M6_B11j i.Z_M6_B11k i.Z_M6_B11l i.Z_M6_B11m i.Z_M6_B11n i.Z_M6_B11o i.Z_M6_B11p i.Z_M6_B11q if Z_M6_B11a != ., nformat(%9.0f)

dtable i.Z_M12_B11a i.Z_M12_B11b i.Z_M12_B11c i.Z_M12_B11d i.Z_M12_B11e i.Z_M12_B11f i.Z_M12_B11g i.Z_M12_B11h i.Z_M12_B11i i.Z_M12_B11j i.Z_M12_B11k i.Z_M12_B11l i.Z_M12_B11m i.Z_M12_B11n i.Z_M12_B11o i.Z_M12_B11p i.Z_M12_B11q if Z_M12_B11a != . , nformat(%9.0f)

***********************************************
***Analysis of brace use - imputed data file***
***********************************************

***Apply code to datafile: 237_AIEplusB_only - imputed data.dta"

***It's necessary to use all the decimal places in the calculation of the number of participants otherwise the number of participants in the categories doesn't add to the total. This is why the cformat command is used below 

set cformat %9.8f

***Brace use questions on the questionnaire 

foreach var in M3_B10 M6_B7 M12_B7 {
	mi estimate: proportion `var' 
}

foreach var in M3_B10 M6_B7 M12_B7 M3_B11 M6_B8 M12_B8 M3_brace_time M6_brace_time M12_brace_time {
	misum  `var' , detail format(%9.1f)
	return list
}

***Generating the data for a plot of the total time wearing the brace over time from the SMS text message data

set cformat %9.2f

foreach i of numlist 1 2 3 4 5 6 7 8 9 10 11 12 {
mi estimate: mean SMS`i'_brace_time
}

foreach i of numlist 1 2 3 4 5 6 7 8 9 10 11 12 {
misum SMS`i'_brace_time, detail
return list
}

mi estimate: mean Average_brace_time
misum Average_brace_time, detail
return list

***Generating the data for a plot of the minimum time wearing the brace over time from the SMS text message data

set cformat %9.2f

foreach i of numlist 1 2 3 4 5 6 7 8 9 10 11 12 {
mi estimate: proportion SMS`i'_min_brace 
}

mi estimate: mean Average_min_brace 

***************************
****Producing data plots***
***************************

**Use the files stored in the folder called "graphs" to produce the plots below

****Plotting total brace wear time (mean)

import excel "Data for brace use plot.xlsx", sheet("Brace use") firstrow clear

twoway rcap Total_Time_LowerCI Total_Time_UpperCI Time || (connected Total_Time_Mean Time), xlabel(0(4)52) ylabel(0(10)130) 

graph play "Brace time - graph recording - mean.grec"

****Plotting total brace wear time (median)

twoway rbar Total_Time_p25 Total_Time_Median Time, pstyle(p1) || rbar Total_Time_Median Total_Time_p75 Time, pstyle(p1) || rspike  Total_Time_p25 Total_Time_Min Time, pstyle(p1) || rspike Total_Time_p75 Total_Time_Max Time, pstyle(p1) || rcap Total_Time_Min Total_Time_Min Time, pstyle(p1) || rcap Total_Time_Max Total_Time_Max Time, legend(off) pstyle(p1) 

graph play "Brace time - graph recording - median.grec"

****Plotting minimum brace wear

twoway rcap Min_Time_LowerCI Min_Time_UpperCI Time || (connected Min_Time_Prop Time), xlabel(0(4)52) ylabel(0(10)100)

graph play "Minimum brace wear - graph recording.grec"

***********************
***X-ray reliability***
***********************

******************************************************************************************************
***Use the datafile and analysis code below to reproduce the footnote in Table 1, eTable9, eTable10***
******************************************************************************************************

*************
**Datafile***
*************

X-ray reliability.dta

********************
***Analysis code****
********************

***Calculating the intra rater ICC

icc KL_max Study_ID Source, absolute

****************************************************************************************************************
**This is additional syntax that was run to check the model fit of the longitudinal models when in LONG format**
**It is referred to in the syntax for the LONG format analysis as "Model fit - longitudinal models.do"**********
****************************************************************************************************************

hist Resid, name(A)
hist BULP_int, name(B)

scatter Resid Study_ID, name(C)
scatter BULP_int Study_ID, name(D)

foreach var in TS_B20_site ITS_A5 BL_knee_buckle Age Sex BL_HADA BL_HADD Treat {
scatter BULP_int `var', name(`var', replace)
}

bysort Time: corr Resid BULP_int, covariance
bysort Time: corr Resid BULP_int

graph combine A B C D, name(Modelfit_1)
graph combine TS_B20_site ITS_A5 BL_knee_buckle Age Sex BL_HADA BL_HADD Treat, name(Modelfit_2)

drop Resid BULP
